# Supplementary material for: The Structural and Electrochemical Properties of CuCoO2 Crystalline Nanopowders and Thin Films: Conductivity Experimental Analysis and Insights from Density Functional Theory Calculations
Source: Nanomaterials (Basel). 2023 Aug 11;13(16):2312. doi: 10.3390/nano13162312 (PMC10459735; doi:10.3390/nano13162312)
Supplement: Supplementary file 1 [file nanomaterials-13-02312-s001.zip]

Archive with 1 entries (1 files):
- nanomaterials-2536819-supplementary.pdf
